# Supplementary material for: Synthesis and Anticancer Activity Assessment of Zelkovamycin Analogues
Source: Molecules. 2024 Sep 21;29(18):4483. doi: 10.3390/molecules29184483 (PMC11433887; doi:10.3390/molecules29184483)
Supplement: Supplementary file 1 [file molecules-29-04483-s001.zip]

Archive with 1 entries (1 files):
- molecules-3203008-supplementary.pdf
